# Supplementary material for: High Tumor Mutation Burden Is Associated with Poor Clinical Outcome in EGFR-Mutated Lung Adenocarcinomas Treated with Targeted Therapy
Source: Biomedicines. 2022 Aug 29;10(9):2109. doi: 10.3390/biomedicines10092109 (PMC9495802; doi:10.3390/biomedicines10092109)
Supplement: Supplementary file 1 [file biomedicines-10-02109-s001.zip]

Archive with 1 entries (1 files):
- biomedicines-1870316-supplementary.pdf
